# Supplementary material for: Performance Evaluation of a HBsAg-Specific Immunoadsorbent Based on a Humanized Anti-HBsAg Monoclonal Antibody
Source: Biomedicines. 2025 Sep 5;13(9):2175. doi: 10.3390/biomedicines13092175 (PMC12467161; doi:10.3390/biomedicines13092175)
Supplement: Supplementary file 1 [file biomedicines-13-02175-s001.zip]

Archive with 1 entries (1 files):
- biomedicines-3816290-supplementary.pdf
